# Supplementary material for: Prevalence and risk factors of cytomegalovirus reactivation in critically Ill patients with COVID-19 pneumonia
Source: PLoS One. 2024 May 21;19(5):e0303995. doi: 10.1371/journal.pone.0303995 (PMC11108163; doi:10.1371/journal.pone.0303995)
Supplement: S1 Table — (XLSX) [file pone.0303995.s001.xlsx]

## Sheet: Case Record form
Study ID	Group (CMV,NoCMV,CMVnoTx)	Group2 (CMV,NoCMV)	CMV disease(Proven,Probable,Possible,DNAemia,None)	Male	Age	BMI	DM	Heart	COPD/Asthma	CVA	Bronchiectasis	CKD	CKD stage	DOI to ICU	DOA to ICU	Dead	DOA to death	LOS	IMV	IMV and NIV	IMV Duration	Ventilator Free Day	NIV Duration	Lymphocyte count at ICU	CRP at ICU	LDH at ICU	SF,PF ratio at ICU	BP at ICU	Total bilirubin at ICU	Creatinine at ICU	Platlet at ICU	GCS at ICU	SOFA at ICU	Highest CMV VL (Copies/mL)	Highest CMV VL (IU/ml)	Highest CMV VL (IU/ml) Final	0.91	CMV VL deteced sample (BALF,Blood,Neither)	CMV VL Note	CMV to Dead	DOA to CMV	CMV Attempt	ICU to CMV Deteted	Anti CMV therapy	Favipiravir	Remdesevir	Cummulative Steroid dose (Dexa mg)	IVMP	IVMP Dose
1	1	1	1	0	51	41	1	0	0	0	0	0	0	12	5	0		20	1	1	7	13	3	968	11.7	474	3	0	0	0	0	1	4	0	31		0.91	0	13/5/2564 tm <150Copies/mL log<2.18						1	0	150	1	750
2	2	2	4	0	26	20	0	0	0	0	0	0	0	7	4	0		28	1	1	18	10	3	1346	292	446	4	3	0	1	0	4	12	56200			0.91	2	23/8/2564 tm <150Copies/mL log<2.18 24/8/2564 Ab <31IU/ml Log<1.49 26/8/2564 tmBAL 56200 Copies/mL log4.7		17	3	13	0	1	1	147	1	750
3	3	2	4	1	76	18	0	0	0	1	0	0	0	11	8	1	41	41	1	1	6	35	7	503	17.5	364	2	0	0	0	0	0	2	10200		9282	0.91	1	13/9/2564 tm <150Copies/mL log<2.18 15/9/2564 tm <150Copies/mL log<2.18 20/9/2564 tm 488Copies/mL log2.69 23/9/2564 tm 3560Copies/mL log3.55 27/9/2564 tm 10200Copies/mL log4.01 4/10/2564 tm 5020Copies/mL log3.7	24	17	6	21	1	1	1	351	1	750
4	1	1	1	1	59	22	1	0	0	0	0	1	3	6	0	0		26	0	1			14	858	155	2088	2	0	0	2	0	0	4	0	31		0.91	0	18/5/2564 tm <150Copies/mL log<2.18						1	0	146	1	750
6	1	1	1	0	52	22	1	0	0	0	0	0	0	2	0	0		49	1	1	18	31	3	760	106	375	2	0	0	0	0	3	5	0	31		0.91	0	9/5/2564 tm <150Copies/mL log<2.18						1	0	150	0	0
7	3	2	2	0	63	18	0	0	0	0	0	0	0	10	0	0		44	1	1	19	25	22	2112	174	797	2	4	1	2	0	4	13	12900		11739	0.91	1	19/8/2564 tm <150Copies/mL log<2.18 23/8/2564 tm 682Copies/mL log2.83 30/8/2564 tm 12900Copies/mL log4.11 6/9/2564 tm 1750Copies/mL log3.24 13/9/2564 tm 414Copies/mL log2.62		27	5	27	1	1	0	303	1	1000
8	1	1	1	0	51	22	1	0	0	0	0	0	0	9	1	1	25	25	1	1	23	2	2	882	25.9	373	3	0	0	0	0	0	3	0	31		0.91	0	22/6/2564 tm <150Copies/mL log<2.18 22/6/2564 tmBAL <150Copies/mL log<2.18						1	0	160	1	750
9	1	1	1	0	65	16	0	0	0	0	0	0	0	8	5	0		53	1	1	8	45	3	364	21.1	215	3	0	0	0	0	0	3	0	31		0.91	0	18/7/64 Ab <31IU/ml Log<1.49						1	0	174	1	1500
11	1	1	1	0	36	36	1	0	0	0	0	0	0	10	4	0		32	1	1	12	20	5	802	40.3	210	2	0	0	0	0	0	2	0	31		0.91	0	15/7/2564 tm <150Copies/mL log<2.18 16/7/2564 tmBAL <150Copies/mL log<2.18 27/8/2564 tm <150Copies/mL log<2.18						1	1	192	1	2500
12	3	2	2	0	80	16	0	0	0	0	0	1	3	8	6	1	29	29	0	1			26	573	161.2	398	3	0	0	0	0	0	3	358		325.78	0.91	1	22/7/2564 tm <150Copies/mL log<2.18 30/7/2564 tm 233Copies/mLlog2.37 2/8/2564 tm 358Copies/mL log2.55	14	15	3	9	0	1	0	224	1	1500
13	3	2	2	0	45	30	1	0	0	0	0	0	0	3	0	0		33	1	1	33	0		620	15.7	980	3	0	0	0	0	4	7	2860		2602.6	0.91	1	4/6/2564 tm 2860Copies/mL log3.46		27	1	27	0	1	0	250	1	1250
14	1	1	1	0	55	23	0	0	0	0	0	0	0	8	0	0		12	0	1			8	1133	65.3	526	2	0	0	0	0	0	2	0	31		0.91	0	20/8/64 Ab <31IU/ml Log<1.49						0	1	108	1	1000
15	3	2	2	0	56	39	0	0	0	0	0	0	0	8	4	0		61	1	1	43	18	18	1300	56.6	262	3	0	0	0	0	0	3	1670		1519.7	0.91	1	8/6/2564 tm <150Copies/mL log<2.18 17/6/2564 tm <150Copies/mL log<2.18 22/6/2564 tm <150Copies/mL log<2.18 28/6/2564 tm <150Copies/mL log<2.18 8/7/2564 tm 1670Copies/mL log3.22 15/7/2564 tm <150Copies/mL log<2.18 22/7/2564 tm <150Copies/mL log<2.18 29/7/2564 tm <150Copies/mL log<2.18		35	8	31	0	1	0	295	1	1000
16	1	1	1	0	71	22	0	0	0	0	0	0	0	9	4	0		16	0	1			2	330	8.7	228	1	0	0	0	0	0	1	0	31		0.91	0	20/6/2564 tm <150Copies/mL log<2.18						1	0	152	1	750
17	1	1	1	0	57	20	0	0	0	0	0	0	0	13	0	0		12	0	1			1	1612	43.3	331	1	0	0	0	0	0	1	0	31		0.91	0	14/5/2564 tm <150Copies/mL log<2.18						1	0	218	0	0
18	1	1	1	0	72	17	0	0	0	0	0	0	0	6	1	1	23	23	1	1	22	1		640	51.8	602	3	3	0	0	0	4	10	0	31		0.91	0	9/6/2564 tm <150Copies/mL log<2.18 13/6/2564 tm <150Copies/mL log<2.18						1	0	254	0	0
19	1	1	1	0	59	26	1	0	0	0	0	0	0	12	3	0		17	0	1			2	1326	138.7	181	1	0	0	0	0	0	1	0	31		0.91	0	13/5/2564 tm <150Copies/mL log<2.18						1	0	200	1	1000
25	1	1	1	0	46	24	1	1	0	0	0	0	0	8	0	0		16	1	1	8	8	4	1560	209.3	323	1	0	0	0	0	0	1	0	31		0.91	0	5/7/2564 tm <150Copies/mL log<2.18						1	0	280	0	0
26	1	1	1	0	64	20	1	0	0	0	0	0	0	14	9	0		21	0	1			1	1500	30.9	242	2	0	0	0	0	1	3	0	31		0.91	0	17/6/2564 tm <150Copies/mL log<2.18						1	0	62	1	1000
27	1	1	1	0	73	18	0	0	0	0	0	0	0	9	5	0		47	1	1	30	17	4	508	41.6	488	3	0	0	0	0	0	3	0	31		0.91	0	7/6/2564 tm <150Copies/mL log<2.18 14/6/2564 tm <150Copies/mL log<2.18 21/6/2564 tm <150Copies/mL log<2.18						1	0	238	1	1250
28	2	2	4	0	40	38	0	0	0	0	0	0	0	7	5	1	45	45	1	1	30	15	10	1504	46.7	367	2	0	0	0	0	0	2	3500			0.91	2	8/7/2564 tm <150Copies/mL log<2.18 12/7/2564 tm <150Copies/mL log<2.18 16/7/2564 tm <150Copies/mL log<2.18 19/7/2564 tm <150Copies/mL log<2.18 27/7/2564 tm <150Copies/mL log<2.18 27/7/2564 tmBAL 2620Copies/mL log3.42 30/7/2564 tmBAL 3500Copies/mL log3.54	11	34	6	29	0	1	0	280	1	5500
29	1	1	1	0	61	19	1	0	0	0	0	0	0	3	0	1	18	18	1	1	18	0		3086	93.1	385	4	3	0	0	0	4	11	0	31		0.91	0	20/9/2564 tm <150Copies/mL log<2.18 27/9/2564 tm <150Copies/mL log<2.18						0	1	115	1	750
31	1	1	1	0	54	22	1	0	0	0	0	0	0	10	4	0		34	1	1	22	12	3	1096	89	216	0	0	0	0	0	0	0	0	31		0.91	0	13/5/2564 tm <150Copies/mL log<2.18						1	0	100	0	0
32	1	1	1	0	59	27	0	0	0	0	0	0	0	8	4	0		20	0	1			10	401	18	370	2	0	0	0	0	0	2	0	31		0.91	0	28/6/2564 tm <150Copies/mL log<2.18						1	0	108	1	2500
33	1	1	1	0	46	44	0	0	0	0	0	0	0	6	0	0		57	1	1	30	27	11	1050	31	596	2	0	0	0	0	3	5	0	31		0.91	0	22/7/2564 tm <150Copies/mL log<2.18 2/8/2564 tm <150Copies/mL log<2.18 9/8/2564 tm <150Copies/mL log<2.18						0	1	275	1	2500
35	2	2	2	0	44	22	0	0	0	0	0	0	0	5	3	1	33	33	1	1	26	7	5	827	106	646	3	0	0	0	0	0	3	1240			0.91	2	29/7/64 Ab <31IU/ml Log<1.49 10/8/64 Ab 505IU/ml Log2.70 11/8/2564 tmBAL 1240Copies/mL log3.09 17/8/2564 tm 590Copies/mL log2.77	7	26	4	23	0	0	1	200	1	3000
36	1	1	1	0	61	23	1	0	0	0	0	0	0	4	1	0		30	1	1	11	19	4	774	133	621	3	3	0	0	0	4	10	0	31		0.91	0	6/5/2564 tm <150Copies/mL log<2.18 8/5/2564 tm <150Copies/mL log<2.18						1	0	150	0	0
37	1	1	1	0	25	30	1	1	0	0	0	0	0	3	0	0		47	1	1	47	0		790	9.5	786	3	0	0	0	0	4	7	0	31		0.91	0	20/6/2564 tm <150Copies/mL log<2.18 8/7/2564 tm <150Copies/mL log<2.18						1	0	155	1	1500
38	1	1	1	0	65	22	1	0	0	0	0	0	0	6	0	0		36	0	1			19	1043	109	453	2	0	0	0	0	0	2	0	31		0.91	0	22/8/2564 tm <150Copies/mL log<2.18 25/8/2564 tm <150Copies/mL log<2.18						0	1	285	1	1750
39	1	1	1	0	33	30	0	0	0	0	0	0	0	5	0	0		22	1	1	15	7	4	1037	115	932	2	0	0	0	0	0	2	0	31		0.91	0	24/6/2564 tmBAL <150Copies/mL log<2.18 27/6/2564 tm <150Copies/mL log<2.18						1	0	190	1	1250
40	1	1	1	0	88	19	0	0	0	0	0	1	4	14	11	0		43	1	1	16	27	15	984	11	755	1	0	0	1	0	2	4	0	31		0.91	0	4/10/2564 tm <150Copies/mL log<2.18 11/10/2564 tm 477Copies/mL log2.68						1	0	226	0	0
41	1	1	1	0	64	20	0	0	0	0	0	0	0	6	0	1	36	36	1	1	33	3	3	600	125	289	3	0	0	0	0	0	3	0	31		0.91	0	27/7/2564 tm <150Copies/mL log<2.18 2/8/64 Ab 40IU/ml Log1.60 11/8/2564 tm 224Copies/mL log2.35						0	1	250	1	2500
42	1	1	1	0	48	28	0	0	0	0	0	0	0	10	0	0		23	0	1			7	2852	128	429	2	0	0	0	0	0	2	0	31		0.91	0	31/7/2564 tm <150Copies/mL log<2.18						1	0	110	1	750
43	1	1	1	0	70	24	0	0	0	0	0	1	4	8	5	0		35	0	1			10	692	60	386	1	0	0	2	0	0	3	0	31		0.91	0	22/6/2564 tm <150Copies/mL log<2.18 1/7/2564 tm <150Copies/mL log<2.18						1	0	140	1	1000
44	1	1	1	0	68	29	0	0	0	0	0	0	0	7	3	1	7	7	1	1	3	4	1	805	85	518	2	0	0	0	0	0	2	0	31		0.91	0	27/5/2564 tm <150Copies/mL log<2.18						1	0	90	1	1000
45	1	1	1	0	59	31	0	0	0	0	0	0	0	9	8	0		22	0	1			10	580	49.8	277	0	0	0	0	0	0	0	0	31		0.91	0	12/6/2564 tm <150Copies/mL log<2.18						1	0	155	1	750
46	1	1	1	0	80	25	0	0	0	0	0	0	0	6	0	1	30	30	1	1	24	6	6	270	122	693	2	3	0	0	0	4	9	0	31		0.91	0	18/7/64 Ab <31IU/ml Log<1.49 26/7/64 tm <150Copies/mL log<2.18 2/8/64 tm <150Copies/mL log<2.18						1	0	180	1	1250
47	1	1	1	0	70	22	1	0	0	0	0	0	0	4	0	1	12	12	1	1	6	6	6	1774	96	224	2	0	0	0	0	0	2	0	31		0.91	0	1/7/2564 tm <150Copies/mL log<2.18						1	0	130	1	1250
49	1	1	1	0	49	27	1	0	0	0	0	0	0	7	0	0		21	1	1	17	4	2	924	177	292	3	3	0	0	0	4	10	0	31		0.91	0	17/6/2564 tm <150Copies/mL log<2.18 23/6/2564 tm <150Copies/mL log<2.18 28/6/2564 tm <150Copies/mL log<2.18						1	0	180	1	750
50	1	1	1	0	66	25	1	0	0	0	0	0	0	5	4	0		21	0	1			7	728	17	208	0	0	0	0	0	0	0	0	31		0.91	0	19/9/2564 tm <150Copies/mL log<2.18 26/9/2564 tm <150Copies/mL log<2.18						1	1	177	1	1500
51	2	2	2	0	79	31	0	0	0	0	0	0	0	10	8	0		40	1	1	21	19	5	1250	36	286	2	0	0	0	0	0	2	1500		1365	0.91	1	19/8/2564 tm 975Copies/mL log2.99 23/8/2564 tm 1500Copies/mL log3.18		32	2	24	0	1	1	173	1	1500
52	1	1	1	0	70	27	0	0	0	0	0	0	0	4	0	0		27	0	1			12	794	84	420	2	0	0	0	0	0	2	0	31		0.91	0	15/5/2564 tm <150Copies/mL log<2.18 27/5/2564 tm <150Copies/mL log<2.18						1	0	289	1	750
53	2	2	2	0	91	21	1	0	0	0	0	0	0	3	0	1	39	39	0	1			30	2559	112	336	3	0	0	3	0	0	3	3290		2993.9	0.91	1	30/9/2564 tm <150Copies/mL log<2.18 10/10/2564 tm 666Copies/mL log2.82 18/10/2564 tm 3290Copies/mL log3.52	11	28	3	28	0	1	1	292	1	750
54	1	1	1	0	74	22	0	0	0	0	0	0	0	7	4	0		22	0	1			1	483	3.3	211	2	0	0	0	0	0	2	0	31		0.91	0	17/7/64 Ab <31IU/ml Log<1.49						1	0	200	1	1000
55	3	2	2	0	76	19	0	0	0	0	0	0	0	4	3	0		53	0	1			28	930	22	342	2	0	0	0	0	0	2	13900		12649	0.91	1	5/10/2564 tm 13900Copies/mL log4.14 15/10/2564 tm 191Copies/mL log2.28 28/10/2564 tm <150Copies/mL log<2.18		41	3	38	1	1	0	356	0	0
56	1	1	1	0	83	19	0	0	0	0	0	0	0	7	7	1	22	22	1	1	14	8	1	1078	30	302	3	3	0	0	0	4	10	0	31		0.91	0	14/6/2564 tm <150Copies/mL log<2.18 16/6/2564 tm <150Copies/mL log<2.18 21/6/2564 tm <150Copies/mL log<2.18						1	0	130	1	750
57	1	1	1	0	75	22	0	0	0	0	0	0	0	16	5	0		29	0	1			12	600	53	579	1	0	0	0	0	3	4	0	31		0.91	0	8/6/2564 tm <150Copies/mL log<2.18						1	0	126	0	0
58	3	2	2	0	70	18	1	0	0	0	0	0	0	6	0	0		38	0	1			29	774	57.5	627	2	0	0	1	0	0	3	5470		4977.7	0.91	1	6/9/2564 tm <150Copies/mL log<2.18 11/9/2564 tm 507Copies/mL log2.7 13/9/2564 tm 674Copies/mL log2.83 20/9/2564 tm 5470Copies/mL log3.74		29	4	29	1	1	1	463	1	1750
59	1	1	1	0	52	35	0	0	0	0	0	0	0	10	0	0		33	1	1	7	26	14	1055	39	336	3	0	0	0	0	0	3	0	31		0.91	0	24/5/2564 tm <150Copies/mL log<2.18						1	0	165	1	750
60	1	1	1	0	60	22	0	0	0	0	0	0	0	12	10	0		29	0	1			6	500	27	304	1	0	0	0	0	0	1	0	31		0.91	0	29/6/2564 tm <150Copies/mL log<2.18						1	0	104	1	2875
61	2	2	2	0	78	22	0	0	0	0	0	1	5	5	0	0		30	0	1			14	466	179	342	1	0	0	4	0	0	5		622	622	0.91	1	8/9/2564 tm <150Copies/mL log<2.18 17/9/64 Ab 622IU/ml Log2.79		29	2	29	0	0	1	228	1	1000
62	1	1	1	0	53	28	0	0	0	0	0	0	0	10	3	0		24	1	1	8	16	7	2087	0.6	311	2	0	0	0	0	4	6	0	31		0.91	0	27/6/2564 tm <150Copies/mL log<2.18						1	0	227	1	1250
63	1	1	1	0	73	25	1	0	0	0	0	0	0	12	6	1	25	25	1	1	16	9	2	1042	83	572	3	0	0	0	0	1	4	0	31		0.91	0	4/5/2564 tm <150Copies/mL log<2.18						1	0	150	0	0
64	3	2	2	0	56	22	1	0	0	0	0	0	0	10	7	1	31	31	1	1	24	7		1509	1.9	954	2	0	0	0	2	4	8	5690		5177.9	0.91	1	14/6/64 tm 5690Copies/mL log3.52 21/6/64 tm 197Copies/mL log2.29 28/6/64 tm <150Copies/mL log<2.18	24	7	3	0	1	1	0	227	1	1500
65	1	1	1	0	60	31	1	0	0	0	0	0	0	13	0	0		27	1	1	18	9	4	1105	134	372	1	0	0	0	0	1	2	0	31		0.91	0	19/5/2564 tm <150Copies/mL log<2.18 27/5/2564 tm <150Copies/mL log<2.18						1	0	227	0	0
66	1	1	1	0	69	31	0	0	0	0	0	0	0	13	10	0		43	1	1	17	26	12	1242	18	628	2	0	0	0	0	1	1	0	31		0.91	0	18/5/2564 tm <150Copies/mL log<2.18 19/5/2564 tmBAL <150Copies/mL log<2.18 26/5/2564 tm <150Copies/mL log<2.18						1	0	436	0	0
67	1	1	1	0	69	19	1	0	0	0	0	0	0	8	8	1	30	30	1	1	3	27	15	807	52	384	3	0	0	0	0	0	3	0	31		0.91	0	24/6/2564 tm <150Copies/mL log<2.18 28/6/2564 tm <150Copies/mL log<2.18						1	0	310	1	1500
68	1	1	1	0	57	25	1	0	0	0	0	1	5	7	5	1	23	23	1	1	18	5	2	317	75	443	1	0	0	4	0	0	5	0	31		0.91	0	26/7/2564 tm <150Copies/mL log<2.18						1	0	190	1	750
69	2	2	2	0	87	18	0	0	0	1	0	0	0	4	0	1	36	36	1	1	23	13	5	1350	38	226	1	0	0	0	0	4	5	1740		1583.4	0.91	1	27/7/2564 tm <150Copies/mL log<2.18 7/8/2564 tm <150Copies/mL log<2.18 16/8/2564 tm 1740Copies/mL log3.24	3	33	3	33	0	0	1	205	1	1250
70	1	1	1	0	82	27	1	0	1	0	0	1	4	9	5	0		29	1	1	19	10	6	460	188	383	3	0	0	2	0	0	5	0	31		0.91	0	1/9/2564 tm <150Copies/mL log<2.18 13/9/2564 tm <150Copies/mL log<2.18						1	1	207	1	1500
71	1	1	1	0	43	31	0	0	0	0	0	0	0	4	0	0		17	1	1	13	4	1	945	187	548	3	0	0	0	0	4	7	0	31		0.91	0	26/7/2564 tm <150Copies/mL log<2.18						0	1	151	1	750
72	1	1	1	0	83	19	1	0	0	0	0	0	0	9	4	1	26	26	0	1			21	760	22	459	2	0	0	1	0	0	3	0	31		0.91	0	13/5/2564 tm <150Copies/mL log<2.18 27/5/2564 tm <150Copies/mL log<2.18						1	0	165	0	0
73	1	1	1	0	67	20	0	0	1	0	0	0	0	8	0	1	21	21	1	1	17	4	5	1112	158	696	3	0	0	0	0	4	7	0	31		0.91	0	8/5/2564 tm <150Copies/mL log<2.18						1	0	190	0	0
74	1	1	1	0	54	33	0	0	0	0	0	0	0	13	5	0		24	0	1			5	1100	50	404	1	0	0	0	0	0	1	0	31		0.91	0	12/7/64 Ab <31IU/ml Log<1.49						1	0	142	1	1500
75	1	1	1	0	78	23	0	0	0	0	0	0	0	10	7	0		25	0	1			9	1300	90	663	1	0	0	0	0	0	1	0	31		0.91	0	13/5/2564 tm <150Copies/mL log<2.18						1	0	250	1	750
76	1	1	1	0	72	27	0	0	0	0	0	0	0	7	0	0		30	0	1			16	526	62	371	1	0	0	0	1	0	2	0	31		0.91	0	27/5/2564 tm <150Copies/mL log<2.18 5/6/2564 tm <150Copies/mL log<2.18 12/6/2564 tm <150Copies/mL log<2.18						1	0	230	0	0
77	1	1	1	0	77	25	1	0	0	0	0	0	0	6	2	0		22	0	1			1	904	17	293	1	0	0	0	0	0	1	0	31		0.91	0	9/7/2564 tm <150Copies/mL log<2.18						1	0	170	1	750
78	1	1	1	0	60	23	0	0	1	0	0	0	0	29	26	0		49	1	1	12	37	3	516	48	223	2	0	0	0	0	0	2	0	31		0.91	0	22/9/2564 tm <150Copies/mL log<2.18 24/9/2564 tmBAL <150Copies/mL log<2.18 1/10/2564 tmBAL <150Copies/mL log<2.18						1	0	283	1	1500
80	1	1	1	0	61	27	0	0	0	0	0	0	0	6	3	0		16	0	1			1	1725	10	167	1	0	0	0	0	0	1	0	31		0.91	0	27/7/2564 tm <150Copies/mL log<2.18						1	0	128	1	1000
81	1	1	1	0	57	24	0	0	0	0	0	0	0	6	2	1	33	33	1	1	22	11	7	505	23	374	1	0	0	0	0	0	1	0	31		0.91	0	14/6/2564 tm <150Copies/mL log<2.18 15/6/2564 tm <150Copies/mL log<2.18 21/6/2564 tm <150Copies/mL log<2.18 28/6/2564 tm <150Copies/mL log<2.18						1	0	300	1	1125
82	3	2	2	0	79	24	1	0	0	0	0	0	0	9	6	0		88	1	1	50	38	17	2160	37	320	1	0	0	1	0	1	3	62100		56511	0.91	1	6/7/64 tm <150Copies/mL log<2.18 8/7/64 tmBAL <150Copies/mL log<2.18 12/7/64 tm <150Copies/mL log<2.18 19/7/64 tm <150Copies/mL log<2.18 26/7/64 tm 6700Copies/mL log3.83 2/8/64 tm 15400Copies/mL log4.19 9/8/64 tm 14100Copies/mL log4.15 16/8/64 tm 62100Copies/mL log4.79 24/8/64 tm 300Copies/mL log2.48 6/9/64 tm 162Copies/mL log2.21		38	11	32	1	1	0	410	1	3000
83	1	1	1	0	90	19	0	0	0	0	1	0	0	8	3	1	22	22	0	1			14	335	65	233	1	0	0	0	0	0	1	0	31		0.91	0	7/10/2564 tm <150Copies/mL log<2.18						1	1	257	1	750
84	1	1	1	0	62	20	1	0	0	0	0	0	0	8	3	1	13	13	1	1	13	0		2580	3	416	3	0	0	0	0	4	7	0	31		0.91	0	28/6/2564 tm <150Copies/mL log<2.18						1	0	125	1	2250
86	1	1	1	0	86	22	1	0	0	0	0	0	0	20	10	1	50	50	1	1	36	14	2	800	36	272	2	0	0	1	0	0	3	0	31		0.91	0	11/5/2564 tm <150Copies/mL log<2.18						1	0	350	0	0
87	3	2	4	0	64	17	0	0	0	0	0	0	0	10	7	0		53	0	1			23	364	42.4	344	3	0	0	2	0	0	5	9870		8981.7	0.91	1	13/9/2564 tm <150Copies/mL log<2.18 20/9/2564 tm 295Copies/mL log2.47 27/9/2564 tm 9870Copies/mL log3.99 4/10/2564 tm 613Copies/mL log2.79 11/10/2564 tm <150Copies/mL log<2.18 18/10/2564 tm <150Copies/mL log<2.18		31	6	24	1	1	1	338	1	1000
89	1	1	1	0	79	20	0	0	0	0	0	0	0	5	4	1	25	25	1	1	18	7	3	981	58	199	0	2	0	1	0	0	3	0	31		0.91	0	24/9/2564 tm <150Copies/mL log<2.18						1	1	138	1	750
90	3	2	4	0	80	18	1	0	0	0	0	0	0	2	0	1	76	76	1	1	68	8	8	1585	40.7	435	1	0	0	0	0	0	1		151001	151001	0.91	1	19/8/64 Ab 3130IU/ml Log3.5 23/8/64 Ab 14614IU/ml Log4.16 23/8/64 AbBAL 151001IU/ml Log5.18 30/8/64 Ab 9374IU/ml Log3.97 6/9/64 Ab 13392IU/ml Log4.13 13/9/64 Ab 3935IU/ml Log3.59 20/9/64 tm <150Copies/mL log<2.18 27/9/64 tm <150Copies/mL log<2.18	50	26	8	26	1	1	0	346	1	750
91	1	1	1	0	78	25	0	0	0	0	0	0	0	11	0	0		13	0	1			1	350	2.4	259	1	0	0	0	0	1	2	0	31		0.91	0	16/8/2564 tm <150Copies/mL log<2.18						1	0	155	1	4000
92	1	1	1	0	82	25	1	0	0	0	0	0	0	12	4	0		28	0	1			10	750	9.9	537	2	0	0	0	0	0	2		260		0.91	0	22/7/64 Ab 260IU/ml Log2.42						1	1	185	1	750
93	1	1	1	0	70	19	0	0	0	0	0	0	0	9	5	0		29	0	1			8	1261	59	233	2	0	0	0	0	0	2	0	31		0.91	0	10/9/2564 tm <150Copies/mL log<2.18 15/9/2564 tm <150Copies/mL log<2.18						1	1	307	1	1500
94	1	1	1	0	75	22	0	0	0	0	0	0	0	8	4	1	17	17	0	1			13	643	67	466	2	0	0	2	0	0	4	0	31		0.91	0	20/9/2564 tm <150Copies/mL log<2.18						1	1	91	1	1000
95	1	1	1	0	69	26	0	0	0	0	0	0	0	12	7	0		17	0	1			1	847	11	291	0	0	0	0	0	0	0		155		0.91	0	19/8/64 Ab 155IU/ml Log2.19						1	0	136	1	2500
96	2	2	2	0	81	25	0	0	0	1	0	0	0	9	4	0		38	0	1			16	1100	29	337	3	0	0	0	0	0	3		911	911	0.91	1	6/7/2564 tm <150Copies/mL log<2.18 13/7/2564 tm <150Copies/mL log<2.18 15/7/64 Ab <31IU/ml Log<1.49 22/7/64 Ab 911IU/ml Log2.96		32	4	28	0	1	0	475	1	1000
97	2	2	2	0	87	26	0	0	1	0	0	0	0	8	5	0		42	0	1			3	360	61	228	0	0	0	0	0	0	0	1060		964.6	0.91	1	9/9/64 tm 214Copies/mL log2.33 16/9/64 tm 1060Copies/mL log3.03		29	1	24	0	1	1	298	1	750
99	1	1	1	0	69	25	1	0	0	0	0	1	5	6	2	1	22	22	0	1			17	493	17	215	0	0	0	4	0	0	4	0	31		0.91	0	13/5/64 tm <150Copies/mL log<2.18 18/5/64 tm <150Copies/mL log<2.18						1	0	220	1	1500
100	1	1	1	1	62	24	0	0	0	0	1	0	0	6	0	0		33	1	1	16	17	5	709	69	308	2	0	0	1	0	0	3	0	31		0.91	0	30/6/2564 tm <150Copies/mL log<2.18 2/7/2564 tmBAL <150Copies/mL log<2.18						1	0	375	1	1000
101	1	1	1	1	33	57	0	0	0	0	0	0	0	6	4	1	24	24	1	1	20	4		620	3.5	496	4	1	0	3	0	4	12	0	31		0.91	0	8/6/2564 tm <150Copies/mL log<2.18 13/6/2564 tm <150Copies/mL log<2.18						1	0	150	0	0
102	2	2	2	1	80	26	1	0	1	0	0	1	4	9	6	0		45	0	1			30	371	99	321	2	0	0	2	0	0	4		1125	1125	0.91	1	27/7/2564 tm <150Copies/mL log<2.18 4/8/2564 tm <150Copies/mL log<2.18 11/8/2564 tm <150Copies/mL log<2.18 21/8/64 Ab 1125IU/ml Log3.05		38	3	32	0	1	0	230	1	2250
103	1	1	1	1	73	21	0	0	0	0	0	0	0	8	0	0		25	0	1			12	538	10	157	2	0	0	0	0	0	2	0	31		0.91	0	12/7/2564 tm <150Copies/mL log<2.18 17/7/2564 tmBAL <150Copies/mL log<2.18						1	0	225	1	2500
104	2	2	2	1	72	20	0	0	1	0	0	0	0	10	4	0		32	0	1			2	775	3.9	293	1	0	0	0	0	0	1		1270	1270	0.91	1	24/9/64 Ab 72IU/ml Log1.86 3/10/64 Ab 1270IU/ml Log3.1		23	2	19	0	1	1	247	1	1000
105	3	2	2	1	60	27	0	0	0	0	0	0	0	17	13	0		48	1	1	24	24	2	550	0.6	225	1	0	0	0	0	4	5	13600		12376	0.91	1	8/7/64 tm 296Copies/mL log2.47 14/7/64 tm 2020Copies/mL log3.30 20/7/64 tm 13600Copies/mL log4.13 23/7/64 tm 9140Copies/mL log3.96 27/7/64 tm 7900Copies/mL log3.9 3/8/64 tm 844Copies/mL log2.93		24	6	11	1	1	0	585	1	1000
106	1	1	1	1	55	27	0	0	0	0	0	0	0	11	4	0		18	0	1			1	1181	45.8	219	0	0	0	0	0	0	0	0	31		0.91	0	16/5/2564 tm <150Copies/mL log<2.18						1	0	195	0	0
107	3	2	4	1	87	18	0	0	0	0	0	0	0	14	12	1	38	38	1	1	26	12		423	0.6	669	2	3	0	2	0	4	11	15300			0.91	2	28/6/64 tm <150Copies/mL log<2.18 2/7/64 tm <150Copies/mL log<2.18 5/7/64 tm <150Copies/mL log<2.18 14/7/64 tm 3260Copies/mL log3.51 14/7/64 tmBAL 15300Copies/mL log4.18	3	35	5	23	1	1	0	275	1	1750
108	1	1	1	1	59	21	1	0	1	0	0	0	0	6	3	0		33	1	1	20	13	8	730	76	522	3	3	0	0	0	4	10	0	31		0.91	0	20/7/2564 tm <150Copies/mL log<2.18 26/7/2564 tmBAL <150Copies/mL log<2.18 26/7/2564 tm <150Copies/mL log<2.18						1	0	194	1	1500
109	1	1	1	1	58	23	0	0	0	0	0	0	0	4	0	0		20	1	1	11	9	1	953	152	725	4	1	1	0	0	4	10	0	31		0.91	0	12/7/64 Ab 68IU/ml Log1.83 19/7/64 tm <150Copies/mL log<2.18						1	0	150	1	2375
111	1	1	1	1	88	19	0	0	0	0	0	0	0	7	2	1	21	21	1	1	13	8	6	625	223	383	3	0	0	0	1	0	4	0	31		0.91	0	19/7/64 tm <150Copies/mL log<2.18						1	0	150	1	750
112	1	1	1	1	57	27	0	0	0	0	0	0	0	9	4	0		17	0	1			4	862	40	308	2	0	0	0	0	0	2	0	31		0.91	0	15/7/64 tm <150Copies/mL log<2.18						1	0	300	1	1500
113	1	1	1	1	45	25	0	0	0	0	0	0	0	4	1	0		22	1	1	10	12	6	988	89	662	3	4	0	0	0	4	11	0	31		0.91	0	12/7/64 tm <150Copies/mL log<2.18						1	0	149	1	1500
114	1	1	1	1	74	25	0	0	0	0	0	0	0	8	0	0		24	1	1	10	14	3	888	189	286	4	4	1	0	0	4	13	0	31		0.91	0	20/7/64 tm <150Copies/mL log<2.18						1	0	150	1	2000
115	2	2	2	1	54	33	1	0	0	0	0	0	0	6	2	0		41	1	1	28	13	6	960	70	238	1	0	0	0	0	0	1		2520		0.91	2	30/6/64 Ab <31IU/ml Log<1.49 7/7/64 Ab 151IU/ml Log2.18 9/7/64 tmBAL 2520Copies/mL log3.40 14/7/64 Ab 548IU/ml Log2.74 16/7/64 tm 347Copies/mL log2.54 21/7/64 tm 331Copies/mL log2.52 27/7/64 tm 1670Copies/mL log3.22		22	7	20	0	1	0	398	1	1500
116	3	2	4	1	67	24	1	0	0	0	0	0	0	9	5	0		60	1	1	38	22	10	2073	171	276	3	0	0	0	1	4	8	11160			0.91	2	5/7/64 tm <150Copies/mL log<2.18 13/7/64 tm <150Copies/mL log<2.18 17/7/64 tmBAL 11160Copies/mL log4.05 23/7/64 tm 428Copies/mL log2.63 31/7/64 tm <150Copies/mL log<2.18		27	5	22	1	1	0	465	1	4500
117	3	2	2	1	86	16	0	0	0	1	0	0	0	6	0	0		41	1	1	19	22	8	1368	230	464	2	3	0	0	0	4	9		19003	19003	0.91	1	23/8/64 tm <150Copies/mL log<2.18 26/8/64 tmBAL <150Copies/mL log<2.18 9/9/64 Ab 19003IU/ml Log4.28 16/9/64 Ab 40108IU/ml Log4.60 23/9/64 Ab 7712IU/ml Log3.89 7/10/64 Ab 74IU/ml Log1.87		26	6	26	1	1	1	368	1	1250
118	1	1	1	1	58	36	1	0	0	0	0	0	0	7	0	0		36	1	1	12	24	7	705	160	616	3	4	0	1	0	4	12		72		0.91	0	20/7/64 Ab 72IU/ml Log1.86						1	0	240	1	2250
119	1	1	1	1	36	30	0	0	0	0	0	0	0	6	0	0		28	1	1	10	18	5	328	92	409	1	0	0	0	0	4	5	0	31		0.91	0	9/5/64 tm <150Copies/mL log<2.18						1	0	188	0	0
121	1	1	1	1	70	25	1	1	0	0	0	1	5	6	3	0		42	0	1			20	135	30	369	0	0	0	4	1	0	5	0	31		0.91	0	27/9/64 tm <150Copies/mL log<2.18 4/10/64 tm <150Copies/mL log<2.18 8/10/64 tm <150Copies/mL log<2.18						1	1	168	1	750
122	1	1	1	1	69	26	1	0	0	0	0	0	0	4	0	0		19	0	1			6	1174	127	492	2	0	0	0	0	0	2	0	31		0.91	0	15/7/64 tm <150Copies/mL log<2.18						1	0	140	1	1500
123	1	1	1	1	49	36	0	0	0	0	0	0	0	2	0	0		25	1	1	15	10	2	943	134	651	3	3	1	0	0	4	11	0	31		0.91	0	5/7/64 tm <150Copies/mL log<2.18						1	0	135	1	1500
124	1	1	1	1	62	27	1	0	0	1	0	1	5	4	3	0		23	0	1			16	1522	129	335	0	0	0	4	1	0	5	0	31		0.91	0	23/8/64 tm <150Copies/mL log<2.18						1	1	244	1	1500
125	1	1	1	1	47	25	1	0	0	1	0	0	0	3	0	0		43	1	1	41	2	2	1175	48	382	2	0	0	1	0	4	7	338			0.91	0	13/8/64 tm <150Copies/mL log<2.18 16/8/64 tm <150Copies/mL log<2.18 19/8/64 tmBAL 338Copies/mL log2.53 23/8/64 tm <150Copies/mL log<2.18 6/9/64 tm 181Copies/mL log2.26 13/9/64 tm 249Copies/mL log2.40						0	1	262	1	1500
126	1	1	1	1	64	20	0	0	0	0	0	1	3	12	4	0		23	0	1			2	977	103	618	2	0	0	2	1	0	5	0	31		0.91	0	13/7/64 tm <150Copies/mL log<2.18						1	0	234	1	750
127	3	2	2	1	64	29	1	0	0	0	0	0	0	10	5	0		79	1	1	24	55	4	517	26	267	3	0	0	0	0	2	5	5810		5287.1	0.91	1	18/5/64 tmBAL 200Copies/mL log2.3 26/5/64 tm 311Copies/mL log2.49 1/6/64 tm 5810Copies/mL log3.76 10/6/64 tm 76800Copies/mL log4.89 19/6/64 tm 3050Copies/mL log3.48 5/7/64 tm <150Copies/mL log<2.18		38	5	33	1	1	0	661	0	0
128	1	1	1	1	51	26	0	0	0	0	0	0	0	7	0	0		24	1	1	16	8	2	683	138	368	2	0	0	4	1	4	11	0	31		0.91	0	17/6/64 tm <150Copies/mL log<2.18 23/6/64 tm <150Copies/mL log<2.18						1	0	185	1	1000
130	1	1	1	1	50	24	0	1	0	0	0	1	5	11	9	1	21	21	1	1	6	15	6	109	97	448	3	3	0	4	0	2	12	0	31		0.91	0	7/6/64 tm <150Copies/mL log<2.18 10/6/64 Ab <31IU/ml Log<1.49 10/6/64 AbBAL <31IU/ml Log<1.49						1	0	130	1	1500
131	1	1	1	1	74	27	1	0	0	0	0	0	0	13	9	0		33	0	1			6	689	57	409	2	0	0	0	0	0	2	0	31		0.91	0	22/8/64 Ab <31IU/ml Log<1.49						1	0	152	1	750
132	1	1	1	1	77	19	1	0	0	0	0	0	0	4	3	0		42	1	1	32	10	1	1074	21	347	3	3	1	0	0	2	9	0	31		0.91	0	30/5/64 tm <150Copies/mL log<2.18 8/6/64 tm <150Copies/mL log<2.18						1	0	211	0	0
133	3	2	2	1	55	22	1	0	0	0	0	1	5	24	23	1	86	86	1	1	12	74	7	717	211	239	2	0	0	4	2	4	12	24900		22659	0.91	1	13/9/2564 tm 419Copies/mL log2.62 21/9/2564 tm 9610Copies/mL log3.98 4/10/2564 tm 17800Copies/mL log4.25 11/10/2564 tm 24900Copies/mL log4.4	25	61	4	38	1	1	0	250	0	0
134	1	1	1	1	57	24	0	0	0	0	0	0	0	8	2	1	19	19	1	1	18	1	1	210	25	368	3	0	0	0	0	4	7	0	31		0.91	0	20/6/64 tm <150Copies/mL log<2.18 22/6/64 tmBAL <150Copies/mL log<2.18						1	0	140	1	1500
135	1	1	1	1	59	27	1	0	0	0	0	0	0	2	0	0		10	0	1			2	1031	137	737	1	0	0	0	0	0	1	0	31		0.91	0	11/8/64 tm <150Copies/mL log<2.18						0	1	110	1	1500
136	1	1	1	1	64	30	1	0	0	0	0	0	0	5	3	0		26	0	1			15	384	9.9	467	3	0	0	0	0	0	3	0	31		0.91	0	20/9/64 tm <150Copies/mL log<2.18						1	1	120	1	750
137	2	2	2	1	58	25	1	0	1	0	0	0	0	2	0	0		70	1	1	39	31	2	961	34	234	4	3	1	0	0	4	12	323		293.93	0.91	1	6/5/64 tm <150Copies/mL log<2.18 29/5/64 tm 323Copies/mL log2.51 7/6/64 tm <150Copies/mL log<2.18		41	3	41	0	1	0	225	0	0
138	1	1	1	1	72	22	0	0	0	0	1	0	0	11	6	0		18	0	1			7	669	113	361	2	0	0	0	0	2	4	0	31		0.91	0	22/6/64 tm <150Copies/mL log<2.18						1	0	150	1	1500
140	3	2	2	1	74	22	1	0	0	0	0	0	0	6	1	1	30	30	1	1	17	13	12	834	6.8	748	3	0	0	0	0	0	3	8050		7325.5	0.91	1	29/6/64 tm 1170Copies/mL log3.07 5/7/64 tm 8050Copies/mL log3.91	11	19	2	18	1	1	0	348	1	1875
141	1	1	1	1	94	21	1	0	0	0	0	1	4	4	3	0		27	0	1			14	1058	56	262	1	0	0	3	1	3	8	0	31		0.91	0	6/10/64 tm <150Copies/mL log<2.18						1	1	233	1	750
142	1	1	1	1	57	27	0	0	0	0	0	0	0	9	6	0		32	1	1	7	25	10	705	84	338	3	0	0	0	0	0	3	0	31		0.91	0	17/5/64 tm <150Copies/mL log<2.18						1	0	190	1	750
143	1	1	1	1	78	24	0	0	1	0	0	0	0	11	5	0		41	1	1	14	27	10	506	59	360	2	0	0	0	0	0	2	258			0.91	0	13/5/64 tm <150Copies/mL log<2.18 20/5/64 tmBAL <150Copies/mL log<2.18 27/5/64 tm <150Copies/mL log<2.18 2/6/64 tm 258Copies/mL log2.41						1	0	323	1	750
144	2	2	4	1	77	22	0	1	0	0	0	0	0	6	1	1	36	36	1	1	15	21	5	922	30	544	0	0	0	0	0	0	0	178200			0.91	2	17/8/64 Ab 58IU/ml Log1.76 21/8/64 Ab 184IU/ml Log2.26 3/9/64 tmBAL 178200Copies/mL log5.25	4	32	4	31	0	1	1	150	1	1500
145	3	2	2	1	65	24	1	0	1	0	0	0	0	10	9	0		79	0	1			71	1194	49	429	2	0	0	0	0	0	2	2370		2156.7	0.91	1	7/6/64 tm <150Copies/mL log<2.18 16/6/64 tm <150Copies/mL log<2.18 21/6/64 tm 164Copies/mL log2.22 26/6/64 tm 808Copies/mL log2.91 5/7/64 tm 2370Copies/mL log3.37 12/7/64 tm 445Copies/mL log2.65 19/7/64 tm <150Copies/mL log<2.18 26/7/64 tm <150Copies/mL log<2.18		47	8	38	1	1	0	604	1	750
146	1	1	1	1	70	23	1	0	0	0	0	0	0	7	2	0		27	0	1			11	953	66	338	0	0	0	0	0	3	3	0	31		0.91	0	19/5/64 tm <150Copies/mL log<2.18						1	0	275	1	750
147	3	2	2	1	87	27	1	1	0	0	0	1	3	2	1	0		61	0	1			14	571	10	237	0	0	0	3	0	1	4	3510		3194.1	0.91	1	20/8/2564 tm <150Copies/mL log<2.18 2/7/2564 tm 1370Copies/mL log3.14 11/7/2564 tm 874Copies/mL log2.94 17/7/2564 tm 487Copies/mL log2.69 24/7/2564 tm 3510Copies/mL log3.54 30/7/2564 tm 2650Copies/mL log3.42		52	6	51	1	1	0	560	1	750
148	1	1	1	1	61	25	0	0	0	0	0	0	0	8	0	1	10	10	1	1	2	8	7	750	162	537	2	0	0	0	1	1	4	0	31		0.91	0	11/8/64 tm <150Copies/mL log<2.18						1	1	90	1	2000
149	1	1	1	1	74	27	0	0	1	0	0	0	0	3	0	0		11	0	1			2	1968	36	272	1	0	0	0	0	0	1	0	31		0.91	0	8/10/64 tm <150Copies/mL log<2.18						0	1	120	0	0
150	2	2	2	1	63	25	1	1	0	0	0	0	0	12	4	1	39	39	1	1	25	14	10	375	7.5	433	2	0	1	0	0	0	3	2280		2074.8	0.91	1	1/9/64 tm <150Copies/mL log<2.18 5/9/64 tm <150Copies/mL log<2.18 13/9/64 tm <150Copies/mL log<2.18 14/9/64 tmBAL <150Copies/mL log<2.18 20/9/64 tm 438Copies/mL log2.64 27/9/64 tm 2280Copies/mL log3.36	10	29	7	25	0	1	0	360	0	0
151	3	2	2	1	69	24	0	0	1	0	0	0	0	6	3	0		52	1	1	19	33	8	358	33	615	3	0	0	2	1	4	10	2900		2639	0.91	1	9/6/64 tm <150Copies/mL log<2.18 14/6/64 tm <150Copies/mL log<2.18 21/6/64 tm 2900Copies/mL log3.46 5/7/64 tm 790Copies/mL log2.90 12/7/64 tm <150Copies/mL log<2.18		28	4	25	1	1	0	383	1	750
152	3	2	4	1	80	19	1	0	0	0	0	1	3	13	10	1	42	42	1	1	42	0	1	181	51	253	3	0	0	0	0	4	7		572343		0.91	2	17/5/64 tm <150Copies/mL log<2.18 21/5/64 AbBAL 1702IU/ml Log3.23 29/5/64 Ab 9630IU/ml Log3.98 1/6/64 AbBAL 572343IU/ml Log5.76 4/6/64 Ab 142127IU/ml Log5.15 11/6/64 Ab 15529IU/ml Log4.19	22	20	6	10	1	1	0	363	0	0
153	1	1	1	1	71	27	1	0	0	0	0	0	0	4	0	0		20	0	1			12	505	299	243	0	0	0	0	0	0	0	0	31		0.91	0	13/10/64 tm <150Copies/mL log<2.18						1	1	134	1	750
154	1	1	1	1	56	28	0	0	0	1	0	0	0	12	4	0		23	0	1			2	650	23	518	2	0	0	0	0	0	2	0	31		0.91	0	17/8/64 Ab <31IU/ml Log<1.49						1	0	215	0	0
155	1	1	1	1	62	30	0	1	0	0	0	0	0	5	0	0		20	0	1			8	877	47	341	2	0	0	0	0	0	2	0	31		0.91	0	16/8/64 tm <150Copies/mL log<2.18						1	1	180	1	1750
156	1	1	1	1	75	31	1	0	0	0	0	0	0	15	9	0		16	0	1			1	909	12	337	0	0	0	0	0	0	0	0	31		0.91	0	31/7/64 Ab <31IU/ml Log<1.49						1	1	220	1	2000
157	2	2	2	1	55	28	0	0	0	0	0	0	0	5	0	1	33	33	1	1	31	2	2	1150	160	406	2	0	0	1	0	2	4	447		406.77	0.91	1	2/7/64 tm <150Copies/mL log<2.18 9/7/64 tm <150Copies/mL log<2.18 12/7/64 tm <150Copies/mL log<2.18 19/7/64 tm 447Copies/mL log2.65	7	26	4	26	0	1	0	160	1	1500
159	3	2	4	1	75	18	1	0	0	0	0	0	0	7	3	1	52	52	1	1	41	11	2	509	64	252	2	0	0	0	0	1	3	95600		86996	0.91	1	28/6/2564 tm <150Copies/mL log<2.18 30/6/64 AbBAL 107IU/ml Log2.03 7/7/2564 tm <150Copies/mL log<2.18 7/7/2564 tmBAL 446Copies/mL log2.65 19/7/2564 tm 1250Copies/mL log3.10 23/7/2564 tm 7160Copies/mL log3.85 28/7/2564 tm 95600Copies/mL log4.98 3/8/2564 Ab 5185IU/ml Log3.71	21	31	8	28	1	1	0	275	1	1500
160	3	2	4	1	69	23	0	0	0	0	0	0	0	8	0	1	21	21	1	1	21	0		433	198	603	4	4	0	0	2	4	14	40100			0.91	2	2/8/64 tm <150Copies/mL log<2.18 9/8/64 tm <150Copies/mL log<2.18 16/8/64 tm 371Copies/mL log2.57 17/8/64 tmBAL 40100Copies/mL log4.60	2	19	4	19	1	1	1	130	1	1000
161	3	2	2	1	72	20	0	0	0	0	0	0	0	10	7	1	45	45	1	1	37	8		356	1.5	256	3	1	0	0	0	4	8	64600		58786	0.91	1	21/5/64 tm <150Copies/mL log<2.18 25/5/64 tm <150Copies/mL log<2.18 29/5/64 tm 267Copies/mL log2.43 7/6/64 tm 64600Copies/mL log4.81 10/6/64 tmBAL <150Copies/mL log<2.18 17/6/64 tm 56400Copies/mL log4.75	12	33	5	26	1	1	0	130	1	1500
162	3	2	4	1	79	17	1	0	0	1	0	1	3	9	4	0		55	0	1			8	1235	53	400	1	0	0	1	0	1	3	4640			0.91	2	31/8/2564 tm <150Copies/mL log<2.18 8/9/2564 tm <150Copies/mL log<2.18 8/9/2564 tmBAL 4640Copies/mL log3.67 15/9/2564 tm 447Copies/mL log2.65 22/9/2564 tm 2050Copies/mL log3.31 29/9/2564 tm 75400Copies/mL log4.88 7/10/2564 tm 70900Copies/mL log4.85 11/10/2564 tm 2770Copies/mL log3.44		21	8	17	1	1	1	428	1	1250
163	3	2	2	1	56	24	0	0	0	0	0	0	0	5	1	0		53	0	1			15	495	206	390	2	0	1	0	0	0	3	17700		16107	0.91	1	9/8/64 tm <150Copies/mL log<2.18 16/8/64 tm <150Copies/mL log<2.18 22/8/64 Ab 1359IU/ml Log3.13 26/8/64 tm 719Copies/mL log2.86 31/8/64 tm 6760Copies/mL log3.83 4/9/64 tm 17700Copies/mL log4.25 7/9/64 tm 4290Copies/mL log3.63 14/9/64 tm 3280Copies/mL log3.52 23/9/64 tm <150Copies/mL log<2.18		18	10	17	1	1	1	360	1	1500
164	3	2	2	1	70	23	0	0	1	0	0	0	0	6	4	0		46	1	1	15	31	8	683	68	308	1	0	0	0	0	0	1	19700		17927	0.91	1	28/6/64 tm <150Copies/mL log<2.18 5/7/64 tm <150Copies/mL log<2.18 12/7/64 tm <150Copies/mL log<2.18 19/7/64 tm 521Copies/mL log2.72 26/7/64 tm 19700Copies/mL log4.29 3/8/64 tm 400Copies/mL log2.60		29	6	25	1	1	0	341	1	1750
165	1	1	1	1	48	31	1	0	0	0	0	0	0	4	0	0		19	1	1	10	9	3	1196	411	271	2	0	0	0	0	3	5	0	31		0.91	0	13/10/64 tm <150Copies/mL log<2.18 20/10/64 tm <150Copies/mL log<2.18						0	1	139	1	1750
166	1	1	1	1	65	20	0	0	0	0	0	0	0	4	0	1	13	13	1	1	11	2	2	610	30	601	3	3	0	0	0	4	10	0	31		0.91	0	14/7/64 tm <150Copies/mL log<2.18 16/7/64 tmBAL <150Copies/mL log<2.18						1	0	110	1	1500
167	1	1	1	1	53	25	1	0	0	1	0	1	5	4	0	1	20	20	1	1	13	7	7	1555	163	508	1	0	0	4	0	3	8	0	31		0.91	0	15/7/64 Ab <31IU/ml Log<1.49 21/7/64 tm <150Copies/mL log<2.18						1	0	110	1	1000
168	1	1	1	1	50	22	0	0	0	0	0	0	0	9	5	0		10	0	1			2	966	62	283	3	0	0	0	0	0	3	0	31		0.91	0	25/6/64 tm <150Copies/mL log<2.18						1	0	180	0	0
171	2	2	4	1	63	21	0	0	1	0	0	0	0	3	0	0		65	1	1	40	25	5	592	13	371	2	0	0	1	0	0	3	30200			0.91	2	24/5/64 tm <150Copies/mL log<2.18 31/5/64 tm <150Copies/mL log<2.18 7/6/64 tm <150Copies/mL log<2.18 1/7/64 tmBAL 30200Copies/mL log4.48		50	4	50	0	1	0	51	1	1500
172	1	1	1	1	54	25	0	0	0	0	0	0	0	10	3	1	25	25	1	1	11	14	14	1076	99	361	3	0	0	0	0	0	3	0	31		0.91	0	24/7/64 tm <150Copies/mL log<2.18						1	1	150	1	2000
173	2	2	2	1	68	25	1	0	0	0	0	0	0	4	0	1	37	37	1	1	35	2	2	366	110	288	2	3	0	0	0	4	9	16200		14742	0.91	1	4/6/64 tm <150Copies/mL log<2.18 11/6/64 tmBAL 748Copies/mL log2.87 13/6/64 Ab 327IU/ml Log2.51 21/6/64 tm 16200Copies/mL log4.21	8	29	2	29	0	1	0	90	1	1000
174	1	1	1	1	58	25	0	0	0	0	0	0	0	9	5	0		11	0	1			1	1068	6	315	1	0	0	0	0	0	0	0	31		0.91	0	15/7/64 Ab <31IU/ml Log<1.49						1	1	110	1	2000
176	1	1	1	1	76	23	1	0	0	1	0	0	0	12	9	1	38	38	0	1			30	10674	23	266	1	0	0	0	0	2	3	0	31		0.91	0	22/6/64 tm <150Copies/mL log<2.18 1/7/64 tm <150Copies/mL log<2.18 8/7/64 tm <150Copies/mL log<2.18						1	0	220	1	750
177	3	2	4	1	53	19	0	0	0	0	0	0	0	8	0	1	27	27	1	1	25	2	2	510	281	500	3	0	0	2	0	2	7	27000			0.91	2	20/7/64 tm <150Copies/mL log<2.18 27/7/64 tm <150Copies/mL log<2.18 30/7/64 tmBAL 27000Copies/mL log4.43 3/8/64 tm 728Copies/mL log2.86	8	19	4	19	1	1	0	225	1	2500
178	1	1	1	1	66	22	1	0	0	0	0	0	0	5	1	1	22	22	1	1	19	3	1	664	128	320	1	0	0	2	0	2	7	0	31		0.91	0	5/8/64 tm <150Copies/mL log<2.18						1	1	168	1	2000
179	1	1	1	1	53	24	0	0	0	0	0	0	0	8	2	0		35	1	1	27	8		1324	4.2	423	4	0	1	0	2	4	11	0	31		0.91	0	19/5/64 tm <150Copies/mL log<2.18 23/5/64 tmBAL <150Copies/mL log<2.18 26/5/64 tm <150Copies/mL log<2.18 2/6/64 tm <150Copies/mL log<2.18						1	0	345	1	750
180	1	1	1	1	61	24	1	0	0	0	0	0	0	10	7	0		65	1	1	35	30	10	1954	15	346	2	0	0	0	0	0	2	0	31		0.91	0	30/7/64 tm <150Copies/mL log<2.18 2/8/64 tm <150Copies/mL log<2.18 9/8/64 tm <150Copies/mL log<2.18 13/8/64 tmBAL <150Copies/mL log<2.18 16/8/64 tm <150Copies/mL log<2.18 23/8/64 tm <150Copies/mL log<2.18						1	1	267	1	2250
181	3	2	2	1	71	22	1	0	0	0	0	0	0	5	2	0		75	0	1			30	578	38.9	367	3	0	0	0	0	0	3	9640		8772.4	0.91	1	14/7/64 tm <150Copies/mL log<2.18 17/7/64 tm <150Copies/mL log<2.18 27/7/64 tm 9640Copies/mL log3.98 4/8/64 tm 7290Copies/mL log3.86 9/8/64 tm 8170Copies/mL log3.91 23/8/64 tm 245Copies/mL log2.39 6/9/64 tm <150Copies/mL log<2.18		28	7	26	1	1	0	435	1	1250
182	1	1	1	1	74	25	0	0	0	0	0	0	0	11	8	0		28	0	1			8	848	7.7	439	2	0	0	1	1	1	5	0	351		0.91	0	13/6/64 Ab 351IU/ml Log2.55						1	0	450	1	750
183	2	2	2	1	58	23	1	0	0	0	0	0	0	14	6	1	27	27	1	1	21	6	2	778	48	532	2	0	0	0	0	4	6	627		570.57	0.91	1	8/6/64 tm 627Copies/mL log2.80	6	21	1	15	0	1	0	155	1	2000
184	1	1	1	1	58	28	1	0	0	0	0	0	0	11	2	0		19	0	1			2	903	27	363	2	0	0	0	0	0	2	0	31		0.91	0	13/6/64 Ab <31IU/ml Log<1.49						1	0	130	1	1000
185	1	1	1	1	77	22	0	0	0	0	0	0	0	8	5	0		50	1	1	2	48	3	1073	7.8	374	2	4	1	1	0	1	9	0	31		0.91	0	2/7/64 tm <150Copies/mL log<2.18 11/7/64 tm <150Copies/mL log<2.18						1	1	175	1	1000
186	1	1	1	1	72	19	1	0	0	0	0	0	0	9	0	0		47	1	1	13	34	6	1331	39	379	2	0	0	2	0	0	4	0	31		0.91	0	13/8/64 tm <150Copies/mL log<2.18						1	1	146	1	750
187	1	1	1	1	71	25	0	0	0	0	0	0	0	9	3	0		19	0	1			1	635	49	350	1	0	0	0	1	0	2	0	31		0.91	0	27/6/64 tm <150Copies/mL log<2.18						1	0	250	0	0
188	1	1	1	1	60	28	0	0	0	0	0	0	0	13	10	0		21	0	1			3	1132	51	532	1	0	0	0	0	0	1	0	31		0.91	0	29/7/64 Ab <31IU/ml Log<1.49						1	0	110	1	750
189	3	2	2	1	81	25	1	0	0	0	0	0	0	19	10	1	48	48	1	1	5	43	13	380	80	379	1	0	0	1	0	2	4	57700		52507	0.91	1	1/8/64 tm <150Copies/mL log<2.18 16/8/64 tm 1450Copies/mL log3.16 23/8/64 tm 27300Copies/mL log4.44 30/8/64 tm 57700Copies/mL log4.76	18	30	4	20	1	1	0	328	0	0
190	1	1	1	1	69	24	1	1	0	1	0	1	3	4	0	0		30	0	1			1	1075	109	492	1	0	0	1	1	0	3		85		0.91	0	12/7/64 Ab 85IU/ml Log1.93						1	0	195	0	0
191	1	1	1	1	76	23	0	0	0	0	0	0	0	7	3	0		25	0	1			3	601	140	425	1	0	0	0	0	0	1	0	31		0.91	0	31/7/64 tm <150Copies/mL log<2.18						1	1	166	1	1150
192	1	1	1	1	69	23	0	0	0	0	0	0	0	12	0	0		15	0	1			8	955	62	423	1	0	0	0	2	0	1	0	31		0.91	0	11/9/64 tm <150Copies/mL log<2.18						1	1	195	1	1250
193	1	1	1	1	73	23	0	0	0	0	0	0	0	7	6	0		28	0	1			1	2862	108	231	0	0	0	0	1	3	4	0	31		0.91	0	1/7/64 tm <150Copies/mL log<2.18						1	0	202	1	750
194	1	1	1	1	77	22	1	0	0	0	0	0	0	17	10	0		22	0	1			3	696	13	332	2	0	0	0	0	0	2	0	31		0.91	0	14/5/64 tm <150Copies/mL log<2.18						1	0	225	0	0
195	1	1	1	1	72	19	0	0	1	0	0	0	0	3	0	1	16	16	1	1	16	0		464	103	725	1	3	2	0	1	3	10	0	31		0.91	0	12/7/64 Ab <31IU/ml Log<1.49						1	1	125	1	1500
196	1	1	1	1	73	24	1	0	0	0	0	1	3	9	4	0		28	1	1	9	19	2	510	37	372	2	0	0	1	0	4	7	0	31		0.91	0	24/5/64 tm <150Copies/mL log<2.18						1	0	165	1	1500
197	1	1	1	1	47	22	1	1	0	0	0	1	5	8	0	0		14	1	1	3	11	8	902	105	780	3	4	0	4	1	4	16	0	31		0.91	0	23/10/64 tm <150Copies/mL log<2.18						0	1	170	1	1750
198	1	1	1	1	68	25	0	0	0	0	0	0	0	14	7	1	31	31	1	1	24	7		718	80	678	3	3	0	0	0	4	10	0	31		0.91	0	14/6/64 tm <150Copies/mL log<2.18						1	0	190	1	1000
199	1	1	1	1	60	34	1	0	0	0	0	0	0	7	4	1	23	23	1	1	18	5	3	921	116	389	1	0	0	1	0	3	5	0	31		0.91	0	13/9/64 tm <150Copies/mL log<2.18 20/9/64 tm <150Copies/mL log<2.18						0	1	150	1	1500
200	1	1	1	1	70	23	1	0	0	0	0	0	0	6	4	0		49	1	1	8	41	10	1168	31	308	2	0	0	2	0	4	8	0	31		0.91	0	21/6/64 tm <150Copies/mL log<2.18 28/6/64 tm <150Copies/mL log<2.18						1	0	190	1	1000
202	1	1	1	1	49	22	0	0	0	0	0	0	0	9	5	0		34	1	1	17	17	5	714	94	498	3	0	0	0	0	4	8	0	31		0.91	0	15/5/64 tm <150Copies/mL log<2.18 19/5/64 tm <150Copies/mL log<2.18 26/5/64 tm <150Copies/mL log<2.18 2/6/64 tm <150Copies/mL log<2.18						1	0	260	1	1500
203	1	1	1	1	82	24	0	0	0	0	0	0	0	7	5	0		32	1	1	12	20	3	792	76	293	2	3	0	0	0	4	9	0	31		0.91	0	9/6/64 tm <150Copies/mL log<2.18 15/6/64 tm <150Copies/mL log<2.18						1	0	215	1	750
204	1	1	1	1	49	23	0	0	0	0	0	1	5	5	2	1	18	18	1	1	13	5	3	706	84	457	1	0	0	4	0	0	5	0	31		0.91	0	19/7/64 tm <150Copies/mL log<2.18						1	0	141	1	2000
205	1	1	1	1	74	19	0	0	0	0	0	0	0	12	8	0		28	0	1			2	640	36	439	1	0	0	0	0	0	1	0	31		0.91	0	17/6/64 tm <150Copies/mL log<2.18						1	0	196	1	750
207	1	1	1	1	50	26	1	0	0	0	0	0	0	4	0	0		15	0	1			12	1102	145	403	1	0	0	0	0	0	1	0	31		0.91	0	30/9/64 tm <150Copies/mL log<2.18 2/10/64 tmBAL <150Copies/mL log<2.18						1	1	185	1	750
208	3	2	4	0	36	17	0	0	0	0	0	0	0	14	7	0		118	1	1	56	62	20	1680	41	196	1	0	0	1	0	0	2	662000			0.91	2	17/9/64 tm 42200Copies/mL log4.62 21/9/64 tmBAL 662000Copies/mL log5.82 29/9/64 tm 7660Copies/mL log3.88 4/10/64 tm 1320Copies/mL log3.12 11/10/64 tm <150Copies/mL log<2.18 18/10/64 tm <150Copies/mL log<2.18		39	6	32	1	1	0	960	0	0
209	3	2	2	1	36	22	0	0	0	0	0	0	0	7	5	0		69	0	1			25	1200	0.6	200	2	0	0	0	0	0	2	5260		4786.6	0.91	1	20/9/64 tm <150Copies/mL log<2.18 27/9/64 tm 234Copies/mL log2.37 4/10/64 tm 5260Copies/mL log3.72 11/10/64 tm 648Copies/mL log2.81 18/10/64 tm <150Copies/mL log<2.18		36	5	31	1	1	1	460	0	0
[truncated: 19 more columns]

## Sheet: Variables inputs
Group(CMVNoTx/CMV/NoCMV)	Group2 (CMV,NoCMV)	CMV disease(Proven,Probable,Possible,DNAemia,None)	Sex	DM	HF	COPD/Asthma	Old CVA	Bronchiectasis	CKD	CKD stage	Discharge status	IMV	NIV	SF,PF ratio at ICU	BP at ICU	TB at ICU	CR at ICU	Plt at ICU	GCS at ICU	SOFA at ICU	CMV VL deteced sample	Anti CMV therapy	Favipiravir	Remdesevir	IVMP	Baricitinib	Tofacitinib	Tocilizumab	Bari+Tofa+Toci	Hemoperfusion	Mesenchymal stem cell	Bronchoscope	AKI	Acute RRT	Barotrauma(Pneumothorax,Pneumomediasternum)	Pulmonary embolism	AFOP/OP	DKA	Bacterial infection	Fungal infection	Mortality D28	Mortality D60	Mortality D90
No CMV=1	No CMV=1	None=1	M=1	Y=1	Y=1	Y=1	Y=1	Y=1	Y=1	N=0	Alive=1	Y=1	Y=1	0	0	0	0	0	0	0-24	No=0	Y=1	Y=1	Y=1	Y=1	Y=1	Y=1	Y=1	Y=1	Y=1	Y=1	Y=1	Y=1	Y=1	Y=1	Y=1	Y=1	Y=1	Y=1	Y=1	Y=1	Y=1	Y=1
CMV but no treat=2	CMV=2	DNAemia=2	F=2	N=2	N=2	N=2	N=2	N=2	N=2	1=1	Dead=2	N=2	N=2	1	1	1	1	1	1		Blood=1	N=2	N=2	N=2	N=2	N=2	N=2	N=2	N=2	N=2	N=2	N=2	N=2	N=2	N=2	N=2	N=2	N=2	N=2	N=2	N=2	N=2	N=2
CMV=3		Possible=3								2=2				2	2	2	2	2	2		BAL=2
		Probable=4								3=3				3	3	3	3	3	3
		Proven=5								4=4				4	4	4	4	4	4
										5=5							*as SOFA score
